# Supplementary material for: A domestication-associated gene, CsLH, encodes a phytochrome B protein that regulates hypocotyl elongation in cucumber
Source: Mol Hortic. 2021 Jun 16;1:3. doi: 10.1186/s43897-021-00005-w (PMC10509825; doi:10.1186/s43897-021-00005-w)
Supplement: Supplementary file 1 — Additional file 1. [file 43897_2021_5_MOESM1_ESM.xlsx]

## Sheet: Sheet1
Haplotype	Sequence	EA	EU	XSBN	IND	INW
		N=37	N=29	N=19	N=17	N=13
H1	GGCATTATGCGGCCTCGGCATATTCGATTATGAGGGCGCTTACCGTTGGTAAACATTATTGCATCGCCATGGATCTGC	65	52	0	20	5
H2	GGCATTATACGGCCTCGGCATTTTCGATTATGAGGGAGCTTACCGTTGGTAAACATTATTACATCGCCATGGATTTGC	1	4	38	4	7
H3	GGCATTATACGGCCTCGGCATATTCGATTATGAGGGAGCTTACCGTTGGTAAACATTACTGCATCGCCATGGATCTGC	0	0	0	2	4
H4	GGCATTATACGGCCTCGGCATATTCGATTATGAGGGAGCTTACCGTTGGTAAACATTACTGCATCGCCATAGATCTGC	0	0	0	0	2
H5	GGCATTATACGGCCTCGGCAAATTCGATTATGAGGGAGCTTACCGTTGGTAAACATTATTGCATCGCCATGGATCTGC	0	0	0	0	1
H6	GGCATTATACGGCCTCGGCATTTTCGATTATGAGGGAGCTTACCGTTGGTAAACATTATCACATCGCCATGGATTTGC	0	0	0	2	0
H7	GGCATTATGCGGCCTCGGCATATTCGATTATGTGGGCGCTTACCGTTGGTAAACATTATTGCATCGCCATGGATCTGC	0	2	0	0	0
H8	GGCATTATGCGGCCTCGGCATATTCAATTATGAGGGCGCTTACAGTTGGTAAACATTATTGCATCGCCATGGATCTGC	0	0	0	1	0
H9	GGCATTATGCGGCCTCGGCAAATTCGATTATGAGGGCGCTTACCGTTGGTAAACATTATTGCATCGCCATGGATCTGC	0	0	0	1	0
H10	GGCATTATGCGACCTCGGCATATTCGATTATGAGGGCGCTTACCGTTGGTAAACATTATTGCATCGCCATGGATCTGC	4	0	0	0	0
H11	GGCGTTATACGGCCTCGGCATATTCGATTATGAGGGAGCTTACCGTTGGTAAACATTATTACATCGCCATGGATCTGC	0	0	0	1	0
H12	GGCGTTATACGGCCTCGGCATATTCGATTATGAGGGAGCTTACCGTTGGTAAACATTATTGCATCGCCATGGATCTGC	0	0	0	0	2
H13	GGCGTTATACGGCCTCGGCAAATTCGATTATGAGGGAGCTTACCGTTGGTAAACATTATTGCATCGCCATGGATCTGC	0	0	0	0	3
H14	GGCGTTATACGGCCTCGGCAAATTCGATTATGAAGGAGCTTACAGTTGGTAAACATTATTACATCGCCATGGATCTGC	0	0	0	1	0
H15	GGCGTTATACGGCCTCGGCAAATTCAATTATGAAGGAGCTTACCGTTGGTAAACATTATTGCATCGCCATGGATCTGC	0	0	0	2	0
H16	GGCGTTATACGGCCTCAGCATATTCGATTATGAGGGAGCTTATCGTTGGTAAACATTACTGCATCGCCATGGATCTGC	0	0	0	0	2
H17	GGCGTTATGCGGCCTCGGCATATTCGATTATGAGGGAGCTTACCGTTGGTAAACATTATTGCATCGCCATGGATCTGC	1	0	0	0	0
H18	GGCGTTATGCGGCCTCGGCATATTCGATTATGAGGGCGCTTACCGTTGGTAAACATTATTGCATCGCCATGGATCTGC	2	0	0	0	0
H19	GGCGTTATGCGGCCTCGGCATATTCGATTATGAGGGCGCTTACAGTTGGTAAACATTATTGCATCGCCATGGATCTGC	1	0	0	0	0

## Sheet: Sheet2
1	3	11088739	G	G	T	synonymous_variant	LOW	c.30G>T	p.Ser10Ser
2	3	11088754	G	G	A	synonymous_variant	LOW	c.45G>A	p.Ala15Ala
3	3	11088775	C	C	G	synonymous_variant	LOW	c.66C>G	p.Thr22Thr
4	3	11088832	A	A	G	synonymous_variant	LOW	c.123A>G	p.Thr41Thr
5	3	11088835	T	T	C	synonymous_variant	LOW	c.126T>C	p.Val42Val
6	3	11088847	T	T	C	synonymous_variant	LOW	c.138T>C	p.Leu46Leu
7	3	11088909	A	A	G	missense_variant	MODERATE	c.200A>G	p.Lys67Arg
8	3	11089009	T	T	A	synonymous_variant	LOW	c.300T>A	p.Ile100Ile
9	3	11089036	G	G	A	synonymous_variant	LOW	c.327G>A	p.Ala109Ala
10	3	11089063	C	C	T	synonymous_variant	LOW	c.354C>T	p.Leu118Leu
11	3	11089087	G	G	A	synonymous_variant	LOW	c.378G>A	p.Pro126Pro
12	3	11089179	G	G	A	missense_variant	MODERATE	c.470G>A	p.Gly157Glu
13	3	11089243	C	C	T	synonymous_variant	LOW	c.534C>T	p.Phe178Phe
14	3	11089246	C	C	T	synonymous_variant	LOW	c.537C>T	p.Tyr179Tyr
15	3	11089315	T	T	C	synonymous_variant	LOW	c.606T>C	p.Ala202Ala
16	3	11089390	C	C	T	synonymous_variant	LOW	c.681C>T	p.Gly227Gly
17	3	11089428	G	G	A	missense_variant	MODERATE	c.719G>A	p.Ser240Asn
18	3	11089447	G	G	A	synonymous_variant	LOW	c.738G>A	p.Gly246Gly
19	3	11089468	C	C	T	synonymous_variant	LOW	c.759C>T	p.Tyr253Tyr
20	3	11089594	A	A	G	synonymous_variant	LOW	c.885A>G	p.Gln295Gln
21	3	11089639	T	T	A	synonymous_variant	LOW	c.930T>A	p.Arg310Arg
22	3	11089699	A	A	T	synonymous_variant	LOW	c.990A>T	p.Ala330Ala
23	3	11089708	T	T	C	synonymous_variant	LOW	c.999T>C	p.Gly333Gly
24	3	11089768	T	T	A	synonymous_variant	LOW	c.1059T>A	p.Val353Val
25	3	11089774	C	C	T	synonymous_variant	LOW	c.1065C>T	p.Asn355Asn
26	3	11089799	G	G	A	missense_variant	MODERATE	c.1090G>A	p.Gly364Arg
27	3	11089834	A	A	G	synonymous_variant	LOW	c.1125A>G	p.Val375Val
28	3	11089837	T	T	C	synonymous_variant	LOW	c.1128T>C	p.Cys376Cys
29	3	11089840	T	T	C	synonymous_variant	LOW	c.1131T>C	p.His377His
30	3	11089870	A	A	G	synonymous_variant	LOW	c.1161A>G	p.Pro387Pro
31	3	11089946	T	T	A	missense_variant	MODERATE	c.1237T>A	p.Leu413Met
32	3	11089954	G	G	A	synonymous_variant	LOW	c.1245G>A	p.Glu415Glu
33	3	11090024	A	A	T	missense_variant	MODERATE	c.1315A>T	p.Thr439Ser
34	3	11090056	G	G	A	synonymous_variant	LOW	c.1347G>A	p.Lys449Lys
35	3	11090143	G	G	A	synonymous_variant	LOW	c.1434G>A	p.Glu478Glu
36	3	11090215	G	G	A	synonymous_variant	LOW	c.1506G>A	p.Gly502Gly
37	3	11090266	C	C	A	synonymous_variant	LOW	c.1557C>A	p.Thr519Thr
38	3	11090374	G	G	A	synonymous_variant	LOW	c.1665G>A	p.Pro555Pro
39	3	11090434	C	C	T	synonymous_variant	LOW	c.1725C>T	p.Asn575Asn
40	3	11090476	T	T	A	synonymous_variant	LOW	c.1767T>A	p.Arg589Arg
41	3	11090479	T	T	C	synonymous_variant	LOW	c.1770T>C	p.Asp590Asp
42	3	11090489	A	A	G	missense_variant	MODERATE	c.1780A>G	p.Asn594Asp
43	3	11090491	C	C	T	synonymous_variant	LOW	c.1782C>T	p.Asn594Asn
44	3	11090590	C	C	A	synonymous_variant	LOW	c.1881C>A	p.Val627Val
45	3	11090602	G	G	A	synonymous_variant	LOW	c.1893G>A	p.Glu631Glu
46	3	11090614	T	T	A	synonymous_variant	LOW	c.1905T>A	p.Ala635Ala
47	3	11090671	T	T	A	synonymous_variant	LOW	c.1962T>A	p.Ala654Ala
48	3	11090716	G	G	A	synonymous_variant	LOW	c.2007G>A	p.Leu669Leu
49	3	11090760	G	G	A	missense_variant	MODERATE	c.2051G>A	p.Arg684Lys
50	3	11090773	T	T	G	synonymous_variant	LOW	c.2064T>G	p.Arg688Arg
51	3	11091505	A	A	G	missense_variant	MODERATE	c.2092A>G	p.Ile698Val
52	3	11091511	A	A	T	missense_variant	MODERATE	c.2098A>T	p.Ile700Leu
53	3	11091517	A	A	T	missense_variant	MODERATE	c.2104A>T	p.Met702Leu
54	3	11091567	C	C	T	synonymous_variant	LOW	c.2154C>T	p.Val718Val
55	3	11091825	A	A	G	synonymous_variant	LOW	c.2412A>G	p.Leu804Leu
56	3	11091840	T	T	C	synonymous_variant	LOW	c.2427T>C	p.Phe809Phe
57	3	11091921	T	T	C	synonymous_variant	LOW	c.2508T>C	p.Asp836Asp
58	3	11092053	A	A	T	synonymous_variant	LOW	c.2640A>T	p.Pro880Pro
59	3	11092173	T	T	C	synonymous_variant	LOW	c.2760T>C	p.Thr920Thr
60	3	11092274	T	T	C	missense_variant	MODERATE	c.2861T>C	p.Met954Thr
61	3	11092284	G	G	A	synonymous_variant	LOW	c.2871G>A	p.Glu957Glu
62	3	11092801	C	C	T	splice_region_variant&synonymous_variant	LOW	c.2886C>T	p.Gly962Gly
63	3	11092804	A	A	G	synonymous_variant	LOW	c.2889A>G	p.Thr963Thr
64	3	11092846	T	T	C	synonymous_variant	LOW	c.2931T>C	p.Ile977Ile
65	3	11092874	C	C	T	synonymous_variant	LOW	c.2959C>T	p.Leu987Leu
66	3	11092890	G	G	A	missense_variant	MODERATE	c.2975G>A	p.Ser992Asn
67	3	11092945	C	C	T	synonymous_variant	LOW	c.3030C>T	p.Gly1010Gly
68	3	11093002	C	C	T	synonymous_variant	LOW	c.3087C>T	p.Tyr1029Tyr
69	3	11093005	A	A	T	synonymous_variant	LOW	c.3090A>T	p.Ala1030Ala
70	3	11093065	T	T	A	missense_variant	MODERATE	c.3150T>A	p.Asp1050Glu
71	3	11093493	G	G	A	missense_variant	MODERATE	c.3223G>A	p.Asp1075Asn
72	3	11093594	G	G	A	synonymous_variant	LOW	c.3324G>A	p.Arg1108Arg
73	3	11093597	A	A	G	synonymous_variant	LOW	c.3327A>G	p.Glu1109Glu
74	3	11093600	T	T	C	synonymous_variant	LOW	c.3330T>C	p.Ser1110Ser
75	3	11093657	C	C	T	synonymous_variant	LOW	c.3387C>T	p.Asn1129Asn
76	3	11093660	T	T	C	synonymous_variant	LOW	c.3390T>C	p.Asp1130Asp
77	3	11093661	G	G	A	missense_variant	MODERATE	c.3391G>A	p.Val1131Ile
78	3	11093663	C	C	T	synonymous_variant	LOW	c.3393C>T	p.Val1131Val
