# Supplementary material for: A domestication-associated gene, CsLH, encodes a phytochrome B protein that regulates hypocotyl elongation in cucumber
Source: Mol Hortic. 2021 Jun 16;1:3. doi: 10.1186/s43897-021-00005-w (PMC10509825; doi:10.1186/s43897-021-00005-w)
Supplement: Supplementary file 2 — Additional file 2. [file 43897_2021_5_MOESM2_ESM.xlsx]

## Sheet: Sheet1
Supplementary Table 2 The genotype of XSBN 3.2
SNP markers	Genotype	9930	XIS49
Chr1_190063	9930	C	G
Chr1_5597622	9930	T	G
Chr1_11007195	9930	T	C
Chr1_17739039	9930	C	A
Chr1_22814392	9930	C	A
Chr1_28130856	9930	C	G
Chr2_146464	9930	C	T
Chr2_898884	9930	C	T
Chr2_6749810	9930	G	A
Chr2_12405113	9930	C	T
Chr2_17853889	9930	A	G
Chr2_21843014	9930	G	A
Chr3_135870	9930	T	G
Chr3_5830874	XIS49	T	C
Chr3_11923221	XIS49	C	G
Chr3_18325114	9930	A	G
Chr3_27545831	9930	T	C
Chr3_31667575	9930	A	G
Chr3_39096070	9930	G	C
Chr4_14913	9930	C	A
Chr4_6780007	9930	G	A
Chr4_12300802	9930	T	C
Chr4_19154488	9930	A	T
Chr4_23141650	9930	A	G
Chr5_219567	9930	A	G
Chr5_6272681	9930	G	A
Chr5_12115123	9930	G	T
Chr5_18926074	9930	C	T
Chr5_26171424	9930	T	C
Chr6_332755	9930	A	G
Chr6_5944746	9930	T	A
Chr6_12580505	9930	T	A
Chr6_19006886	9930	T	C
Chr6_24935128	9930	G	T
Chr6_28789633	9930	A	T
Chr7_346477	9930	G	A
Chr7_3264624	9930	A	G
Chr7_9713200	9930	T	C
Chr7_14203684	9930	G	C
Chr7_19159543	9930	C	G
