# Supplementary material for: A domestication-associated gene, CsLH, encodes a phytochrome B protein that regulates hypocotyl elongation in cucumber
Source: Mol Hortic. 2021 Jun 16;1:3. doi: 10.1186/s43897-021-00005-w (PMC10509825; doi:10.1186/s43897-021-00005-w)
Supplement: Supplementary file 3 — Additional file 3. [file 43897_2021_5_MOESM3_ESM.xlsx]

## Sheet: Sheet1
Primer Name	Sequence	Number of nucleotide	Date	Describe	PCR Size
lh-1 F	GTACTGAAATGAGAATCCA	19	20190704	Clone first extron-1 of CsaV3_3G015190	1293
lh-1 R	TCCATATTCAGTTGAAGCC	19	20190704
lh-2 F	CGTTAGCAATGGCAGTTGTT	20	20190704	Clone first extron-2 of CsaV3_3G015190	1174
lh-2 R	CTTCTGTAGACTTGTGCATC	20	20190704
lh-3 F	CATGTGTGGGTGCATTTATG	20	20190704	Clone second extron of CsaV3_3G015190	1051
lh-3 R	CGCATCATTTCCAGACTCTC	20	20190704
lh-4 F	GTTGATCTAGTAACGTTCC	19	20190704	Clone 3-4 extron of CsaV3_3G015190	1165
lh-4 R	AGAATAAGTAGATCAGTGG	19	20190704

## Sheet: Sheet2
Primer Name	Sequence (5'-3')	Describe
LH-1F	GTACTGAAATGAGAATCCA	Test 7-bp deletions between LH and lh
LH-1R	TCCATATTCAGTTGAAGCC
LH-2F	ACTGCTTATTTGTCGAAG	Semi qRT-PCR/qRT-PCR
LH-2R	TCTCTAGTAGAATTGCAC
LH-3F	AGGCCTCTAAGTGAGAATTTG	Clone of CsLH promotor
LH-3R	TTAATTAATTTCTTGATTCCAATTTT
LH4F	TTAATTAATGGTTTCCAGTAATCGA	Clone of CsLH CDS
LH-4R	CCCGGGCTAACCGACATCGTTTAG
TUA-F	ACGCTGTTGGTGGTGGTAC	Expression of α-TUBULIN (TUA)
TUA-R	GAGAGGGGTAAACAGTGAATC
